# Supplementary material for: The Evolving Role of Living Donor Liver Transplantation in the Management of Colorectal Liver Metastases
Source: Curr Oncol. 2026 Mar 16;33(3):171. doi: 10.3390/curroncol33030171 (PMC13025921; doi:10.3390/curroncol33030171)
Supplement: Supplementary file 1 [file curroncol-33-00171-s001.zip]

Archive with 1 entries (1 files):
- curroncol-4150737-supplementary.pdf
